# Supplementary material for: The Central Role of KNG1 Gene as a Genetic Determinant of Coagulation Pathway-Related Traits: Exploring Metaphenotypes
Source: PLoS One. 2016 Dec 22;11(12):e0167187. doi: 10.1371/journal.pone.0167187 (PMC5178993; doi:10.1371/journal.pone.0167187)
Supplement: S1 Table — (XLSX) [file pone.0167187.s001.xlsx]

## Sheet: Hoja1
S1 Table : Description of the phenotypes
Trait	Description
FVII	Plasma levels of coagulation factor VII
TF	Plasma levels of Tissue Factor (or factor III (FIII))
TFPI	Plasma levels of Tissue Factor Pathway Inhibitor
FvW	Plasma levels of von Willebrand Factor
PC	Plasma levels of protein C (activated)
PST	Plasma levels of Total Protein S
PSF	Plasma levels of Total Free Protein S
PSFT	Plasma levels of Total Functional Protein S
PK	Plasma levels of Prekalikrein
P_sel	Plasma levels of P-selectin
FXII	Plasma levels of coagulation factor XII
FXI	Plasma levels of coagulation factor XI
FIX	Plasma levels of coagulation factor IX
FVIII	Plasma levels of coagulation factor VIII
HRG	Plasma levels of Histidine-Rich Glyvoprotein
FXIIIA	Plasma levels of coagulation factor XIII activated
FXIIIS	Plasma levels of coagulation factor XIII
FV	Plasma levels of coagulation factor V
FIB	Plasma levels of Fibrinogen
FII	Plasma levels of coagulation factor II (Prothrombin)
FX	Plasma levels of coagulation factor X
AT	Plasma levels of Antithrombin
HC2	Plasma levels of Heparin Cofactor II
PLG	Plasma levels of Plasminogen
PAI	Plasma levels of Pasminogen Activator Inhibitor
tPA	Plasma levels of Plasminogen Tissue Activator
uPA	Plasma levels of urokinase-type Plasminogen Tissue Activator
