# Supplementary material for: The Central Role of KNG1 Gene as a Genetic Determinant of Coagulation Pathway-Related Traits: Exploring Metaphenotypes
Source: PLoS One. 2016 Dec 22;11(12):e0167187. doi: 10.1371/journal.pone.0167187 (PMC5178993; doi:10.1371/journal.pone.0167187)
Supplement: S2 Table — Significant thresholds for heritability estimation: * <0.05, **<0.005, *** <0.0005. (XLSX) [file pone.0167187.s002.xlsx]

## Sheet: Hoja1
S2 Table: Heritabilities ofPCA-based metaphenotypes (components 1 to 27 from the PCA model)
Metaphenotype	h2r
PCA_C1	0.38*
PCA_C2	0.5***
PCA_C3	0.34***
PCA_C4	0
PCA_C5	0.51***
PCA_C6	0.57***
PCA_C7	0.37***
PCA_C8	0.49***
PCA_C9	0.49***
PCA_C10	0.53***
PCA_C11	0.55***
PCA_C12	0.59***
PCA_C13	0.44***
PCA_C14	0.56***
PCA_C15	0.41***
PCA_C16	0.35***
PCA_C17	0.14
PCA_C18	0.43***
PCA_C19	0.25***
PCA_C20	0.62***
PCA_C21	0.34***
PCA_C22	0.51***
PCA_C23	0.25***
PCA_C24	0.43***
PCA_C25	0.48***
PCA_C26	0.2***
PCA_C27	0.03
Significant thresholds for heritability estimation: * <0.05, **<0.005, *** <0.0005
