# Supplementary material for: The Central Role of KNG1 Gene as a Genetic Determinant of Coagulation Pathway-Related Traits: Exploring Metaphenotypes
Source: PLoS One. 2016 Dec 22;11(12):e0167187. doi: 10.1371/journal.pone.0167187 (PMC5178993; doi:10.1371/journal.pone.0167187)
Supplement: S3 Table — (XLSX) [file pone.0167187.s003.xlsx]

## Sheet: gait1.assoc
S4 Table: P-values of associations of the relevant SNPs of this study with all the original phenotypes.
trait	rs9898	rs3733159	rs1621816	rs1403694	rs17255413	rs3113727	rs2731672
FXII	0.124748	0.121597	0.95836	0.417216	0.027643	0.317908	7.6048e-36
FXI	0.072828	0.210827	0.219363	0.082437	0.541333	0.511549	0.337277
FIX	0.419696	0.983964	0.671091	0.40722	0.03594	0.404786	0.461336
FVIII	0.172049	0.616571	0.225493	0.790399	0.5314	0.266822	0.150162
vwfln	0.887929	0.945192	0.767114	0.737286	0.557226	0.938526	0.827927
FVII	0.007575	0.050501	0.231031	0.898614	0.203224	0.012016	0.212826
FX	0.162838	0.413453	0.120625	0.199663	0.121101	0.636316	0.539398
FV	0.847685	0.559512	0.541003	0.732096	0.918493	0.690182	0.044332
FII	0.86429	0.783589	0.219087	0.310644	0.113578	0.113045	0.633129
FXIIIA	0.879916	0.745245	0.549195	0.53323	0.872106	0.948821	0.16894
FXIIIS	0.535624	0.59046	0.927131	0.793254	0.673714	0.658247	0.904378
PCAM	0.901118	0.51403	0.211482	0.503674	0.36682	0.056355	0.831545
PST	0.009276	0.13767	0.046492	0.075584	0.235177	0.36143	0.514141
psfR	0.481844	0.645045	0.681996	0.920099	0.687452	0.004949	0.978181
PSF	0.063973	0.323232	0.088325	0.068933	0.552795	0.138871	0.352888
PSFT	0.287526	0.694569	0.321512	0.117843	0.83695	0.682458	0.961058
tfln	0.267459	0.68636	0.187395	0.183066	0.181696	0.444024	0.428876
TFPI	0.129017	0.368746	0.396365	0.830336	0.878783	0.365271	0.342149
PK	0.50113	0.759861	0.00235	0.000938	0.028306	0.416112	0.072194
P_sel	0.598786	0.549529	0.252361	0.600101	0.31597	0.319334	0.048333
HRG	1.8837e-26	3.2756e-13	1.5035e-09	1.114e-08	0.416932	0.058306	0.65972
FIB	0.453162	0.776154	0.799791	0.974027	0.628836	0.063523	0.914371
AT	0.028932	0.079718	0.281973	0.540038	0.046868	0.008687	0.243016
HC2	0.446715	0.394527	0.046231	0.504458	0.00437	0.149574	0.966766
PLG	0.727609	0.291599	0.45152	0.733279	6.3422e-06	0.457699	0.309482
PAI	0.803823	0.35427	0.292597	0.229276	0.764187	0.239845	0.917131
TPA	0.30513	0.384007	0.093224	0.307229	0.028002	0.034551	0.216496
upaInv	0.300794	0.503301	0.120939	0.293262	0.003209	0.284697	0.947511
