# Supplementary material for: The Central Role of KNG1 Gene as a Genetic Determinant of Coagulation Pathway-Related Traits: Exploring Metaphenotypes
Source: PLoS One. 2016 Dec 22;11(12):e0167187. doi: 10.1371/journal.pone.0167187 (PMC5178993; doi:10.1371/journal.pone.0167187)
Supplement: S4 Table — (XLSX) [file pone.0167187.s004.xlsx]

## Sheet: Hoja1
S2 Table: Loadings (weights) of the coagulation phenotypes in the obtained ICA-based metaphenotypes.
	ICA-C1	ICA-C2	ICA-C3	ICA-C4	ICA-C5	ICA-C6	ICA-C7	ICA-C8	ICA-C9	ICA-C10	ICA-C11	ICA-C12	ICA-C13	ICA-C14	ICA-C15
FVII	-0.0676764	-0.0606074	0.00212067	-0.0789627	-0.0506606	0.368246	-0.0719221	0.2046	-0.0978468	-0.0051422	0.296831	0.253403	-0.140438	-0.0410205	-0.436354
TF	0.00272784	-0.0308011	0.0353873	0.223967	-0.170372	0.276962	-0.244521	0.156467	-0.163103	-0.0628638	0.0752323	0.413744	-0.0347198	0.126798	0.413665
TFPI	-0.0377148	-0.0354409	-0.0181953	0.10258	-0.0894364	0.110652	-0.572654	-0.0995343	0.304959	0.446848	-0.275912	0.0254309	0.277119	0.0140999	0.136701
FvW	-0.0413554	-0.0735774	0.183189	0.245655	0.154152	-0.0675366	-0.00926743	0.0747702	0.262391	-0.0337171	-0.00740512	0.0203819	0.0303617	0.0631288	-0.321778
PC	-0.0829104	-0.03325	-0.0152949	-0.140993	0.0292033	0.109686	0.0321075	-0.0421239	0.194532	-0.154086	0.215088	0.315042	-0.334913	0.295808	-0.111204
PST	-0.0923856	0.0111	-0.230199	0.20064	0.0127344	-0.136286	0.0649117	-0.070581	-0.0415147	0.0451361	0.125656	0.000120336	-0.105886	-0.0528212	0.0613285
PSF	-0.0848601	0.152221	0.0166476	0.118726	0.0535409	-0.15051	-0.0339443	-0.0451105	0.00991742	0.00443601	0.172404	-0.0100796	-0.103592	-0.0503266	0.0986836
PSFT	-0.0620104	0.172591	-0.115711	0.0278681	-0.0530112	0.174567	0.0626601	0.0513821	0.0389145	0.0536958	-0.14009	-0.00779921	0.18414	0.0448833	-0.19381
PK	-0.0652053	-0.0594782	0.0293863	-0.0813075	0.0431239	0.0156824	-0.0860101	0.158985	-0.214318	0.0346894	0.109589	-0.0802786	-0.386851	-0.104663	0.36422
P_sel	-0.0265714	0.0176708	0.0597901	0.119741	-0.0530311	0.268026	0.0774701	0.0517197	0.0940662	-0.244353	-0.480336	-0.285175	-0.480729	-0.527275	-0.129679
FXII	-0.0373673	-0.0809435	0.0883541	-0.046813	0.333928	0.114883	0.0639883	-0.00186476	-0.202805	0.692371	-0.00406699	-0.145418	-0.19042	-0.293838	0.0561657
FXI	-0.0827745	-0.0538781	0.0462084	-0.0356165	0.119702	-0.0405481	0.0200421	0.0727414	-0.0317415	-0.065941	0.0727122	-0.181803	0.0877515	0.213924	0.455186
FIX	-0.0874554	-0.0471121	0.113185	-0.0248673	-0.0225207	-0.0761769	0.123952	-0.0452816	0.0449776	0.0291032	-0.0440068	0.086174	0.107398	0.176648	0.0584323
FVIII	-0.0513007	-0.101277	0.169331	0.185731	0.314151	0.00617977	0.0676121	-0.0376109	0.272511	-0.0486043	0.0117204	0.0532674	0.0619339	0.0629995	-0.252499
HRG	-0.0296858	-0.0290511	0.0397257	0.0138847	0.165655	0.116641	-0.299284	-0.70358	-0.470096	-0.339439	0.0102023	-0.0395711	0.0725935	-0.0496995	-0.185175
FXIIIA	-0.0303696	-0.0265271	0.0165222	0.0188852	-0.194781	-0.259444	-0.275018	0.177757	-0.224125	0.0342975	-0.114418	-0.466234	-0.30599	0.389482	-0.435399
FXIIIS	-0.0585039	-0.0528413	0.0745187	-0.000184204	-0.175694	-0.141885	-0.171358	0.290474	-0.252016	-0.0734432	-0.012505	-0.121193	0.215994	0.0643966	-0.122441
FV	-0.0618212	-0.0356475	0.0457145	-0.0485861	-0.0913823	0.352601	0.0963143	0.00730528	0.213906	-0.170535	0.257844	-0.623481	0.181447	0.184905	0.309782
FIB	-0.0559034	-0.132139	0.0219833	-0.00925667	-0.0979547	-0.205063	0.00106322	-0.0518387	0.295515	-0.232202	-0.132592	0.0518864	0.150805	-0.221514	-0.0038291
FII	-0.0763649	-0.0431792	-0.0658034	-0.217901	0.0398545	0.000556011	0.00520082	-0.0825348	0.0281009	0.0940078	0.184237	-0.12827	0.38718	-0.0752997	-0.249804
FX	-0.0859337	0.0494137	-0.0216306	-0.143395	-0.0531112	0.0850066	-0.0609526	0.131975	-0.081947	0.0162712	0.0154929	0.0736431	0.197618	-0.393932	-0.204333
AT	-0.0363973	0.038133	-0.144927	-0.0945717	0.442221	0.120466	-0.0357655	0.151945	-0.0771365	-0.1604	-0.540063	0.0360358	0.000245907	0.540467	0.12271
HC2	-0.0792252	-0.0272637	-0.0264095	-0.171653	-0.0957376	-0.111205	-0.0870474	-0.0875315	0.098757	-0.18249	-0.243969	0.0568359	0.00884399	-0.371788	0.386671
PLG	-0.0748057	-0.0282958	0.0291957	-0.19453	0.0414968	-0.213568	-0.0419922	0.17653	-0.0322702	-0.0531677	-0.190564	0.319392	-0.0875773	-0.076343	-0.0511197
PAI	-0.0501928	0.00213876	0.180693	0.0421805	-0.177154	-0.0293798	0.42409	-0.128504	-0.358982	0.18821	-0.287364	0.109956	0.255464	0.124668	0.046265
tPA	-0.0684698	-0.0426547	0.165407	0.113127	-0.281397	0.128872	0.158933	-0.107993	-0.116619	0.0405605	-0.147454	0.109442	-0.0570576	0.180455	0.0389201
uPA	-0.0212539	0.0168036	-0.0242925	-0.188904	-0.238254	-0.00140674	0.0245268	-0.416256	0.302341	0.279846	-0.0800029	0.0240283	-0.450677	0.327334	-0.0565151
