# Supplementary material for: The Central Role of KNG1 Gene as a Genetic Determinant of Coagulation Pathway-Related Traits: Exploring Metaphenotypes
Source: PLoS One. 2016 Dec 22;11(12):e0167187. doi: 10.1371/journal.pone.0167187 (PMC5178993; doi:10.1371/journal.pone.0167187)
Supplement: S5 Table — (XLSX) [file pone.0167187.s005.xlsx]

## Sheet: loadingsPCA_full
S3 Table: Loadings (weights) of the coagulation phenotypes in the obtained PCA-based metaphenotypes.
	PCA-C1	PCA-C2	PCA-C3	PCA-C4	PCA-C5	PCA-C6	PCA-C7	PCA-C8	PCA-C9	PCA-C10	PCA-C11	PCA-C12	PCA-C13	PCA-C14	PCA-C15	PCA-C16	PCA-C17	PCA-C18	PCA-C19	PCA-C20	PCA-C21	PCA-C22	PCA-C23	PCA-C24	PCA-C25	PCA-C26	PCA-C27
FVII	0.192577	0.12216	-0.00303375	0.108798	-0.0564462	0.400516	-0.0755487	0.20051	0.0913015	-0.266838	-0.225166	0.117279	0.0326939	0.340137	-0.210246	-0.163133	-0.264505	-0.0554553	-0.133514	0.261054	0.0935829	0.0367588	-0.0092652	-7.03717e-17	0	0	0
TF	-0.00776222	0.0620826	-0.0506203	-0.308593	-0.189828	0.301233	-0.256853	0.153339	0.152193	-0.0676278	-0.367635	0.0289943	-0.101058	-0.322451	0.414224	-0.349645	0.0590518	0.0862177	-0.0198902	-0.227837	-0.165605	0.0267068	0.000201342	-1.69032e-18	-2.97853e-17	1.06297e-16	3.9112e-17
TFPI	0.10732	0.0714345	0.0260276	-0.14134	-0.0996499	0.12035	-0.601535	-0.0975453	-0.28456	0.248035	-0.0225939	-0.231421	-0.0112387	-0.106557	-0.352609	0.10875	0.0843973	-0.15464	-0.0611235	0.067924	-0.0769945	-0.0315295	0.0095705	-2.31957e-17	9.07611e-17	-1.65409e-16	1.02524e-16
FvW	0.117679	0.148302	-0.262044	-0.338475	0.171757	-0.0734549	-0.00973493	0.0732753	-0.244841	0.00665769	-0.0181104	-0.025355	-0.0503134	0.250825	-0.0159945	-0.134396	0.0487003	0.0892843	0.321836	-0.0844343	0.154949	-0.514157	-0.0342853	-1.83981e-18	5.11494e-17	-4.95726e-17	-1.90818e-17
PC	0.235927	0.0670186	0.0218787	0.194267	0.0325382	0.119297	0.0337271	-0.0412817	-0.181521	-0.193354	-0.279935	0.279684	-0.235759	0.0866834	-0.0739534	0.267658	0.051812	-0.1616	-0.155833	-0.0792391	-0.3297	-0.238479	0.0140122	1.04474e-16	5.07442e-17	-5.82907e-17	9.76994e-20
PST	0.262889	-0.0223731	0.329291	-0.276452	0.0141886	-0.148229	0.068185	-0.06917	0.0387379	-0.11296	-0.00010803	0.0884252	0.0420987	-0.0478053	-0.0241305	-0.049059	-0.016475	-0.092322	0.00240364	0.065889	0.0330243	0.0182327	-0.404283	-0.170306	-0.543451	-0.413585	-0.0678523
PSF	0.241475	-0.306816	-0.0238137	-0.163586	0.0596553	-0.163699	-0.0356569	-0.0442087	-0.00925433	-0.154985	0.00895483	0.0865087	0.0401102	-0.0769235	-0.0147777	-0.0930876	-0.0304469	-0.111899	-0.0399489	0.0691037	0.0294662	0.015213	0.464233	0.0527631	0.192555	-0.368209	0.569702
PSFT	0.176455	-0.347874	0.165519	-0.0383981	-0.0590653	0.189864	0.065821	0.050355	-0.0363112	0.125936	0.00693138	-0.153774	-0.0357717	0.151074	0.119104	0.155428	0.0959255	0.329118	-0.103133	-0.0309442	-0.0501982	-0.0157783	-0.010574	-0.139821	-0.342146	0.439461	0.412625
PK	0.185546	0.119884	-0.0420361	0.11203	0.0480485	0.017057	-0.0903481	0.155807	0.199982	-0.0985171	0.0713309	0.323057	0.0834169	-0.283908	-0.312447	0.0225268	0.238873	0.271445	0.00633757	-0.151314	0.195522	-0.0730469	0.0117486	-3.65395e-17	-1.48581e-17	9.2363e-17	-1.05993e-16
P_sel	0.0756104	-0.0356171	-0.0855275	-0.164985	-0.0590871	0.291513	0.0813784	0.0506853	-0.087775	0.431802	0.253398	0.401454	0.42024	0.101083	-0.072879	0.00170697	-0.0474346	-0.188198	-0.0939129	-0.113537	-0.235501	0.0558741	-0.00228903	6.90035e-17	-1.57414e-17	-9.21233e-17	-4.88164e-17
FXII	0.106331	0.163149	-0.126387	0.0645014	0.372062	0.124951	0.0672159	-0.00182757	0.189241	0.00365306	0.129213	0.159019	0.23419	-0.0437821	0.377624	0.0616712	-0.0435252	0.0269011	-0.170107	0.0773844	0.0165501	-0.0977246	0.0136238	4.42374e-17	6.02834e-18	1.65848e-17	7.68531e-17
FXI	0.23554	0.108597	-0.0660992	0.0490742	0.133372	-0.0441013	0.0210529	0.0712874	0.0296182	-0.0653669	0.161542	-0.0732806	-0.170499	-0.354815	-0.197629	0.20714	-0.188212	0.111329	-0.0506167	-0.406233	-0.14323	0.236905	-0.0296059	9.84796e-17	1.01426e-16	9.49386e-17	-1.2842e-16
FIX	0.24886	0.094959	-0.161906	0.0342633	-0.0250924	-0.0828527	0.130203	-0.0443763	-0.0419689	0.039561	-0.0765701	-0.0896876	-0.140788	-0.0455476	0.21754	0.312172	-0.19787	-0.0083479	0.0753607	-0.0394966	-0.177648	-0.294734	0.00406619	9.87347e-17	-3.90722e-17	3.18187e-17	-4.84794e-17
FVIII	0.145979	0.204133	-0.242222	-0.255909	0.350027	0.00672121	0.0710222	-0.0368593	-0.254283	-0.0105353	-0.0473315	-0.0517208	-0.0502103	0.196822	-0.032939	-0.0911464	-0.024376	0.297126	0.10075	0.0629425	-0.157368	0.553379	0.00787589	6.32698e-19	-7.06532e-18	2.1064e-17	-4.49691e-17
HRG	0.0844728	0.0585554	-0.056826	-0.019131	0.184573	0.126863	-0.314377	-0.689515	0.438652	-0.00917204	0.035161	-0.0606222	0.0396107	0.144343	0.0123897	0.0765832	0.0687822	0.131543	-0.037778	0.0167542	0.0326337	-0.0733204	-0.00446205	9.21317e-18	4.34628e-17	7.93426e-18	-7.44801e-17
FXIIIA	0.0864185	0.0534679	-0.0236344	-0.026021	-0.217025	-0.282178	-0.288889	0.174203	0.209133	0.102854	0.414276	0.255532	-0.310416	0.339391	0.156575	-0.103703	0.105605	-0.00643101	0.0340319	-0.133847	-0.176862	-0.00570478	-0.00455544	2.80413e-17	2.99112e-17	2.0503e-17	2.72029e-18
FXIIIS	0.166476	0.106507	-0.106596	0.000253795	-0.195758	-0.154318	-0.180001	0.284667	0.235159	0.0112408	0.107688	-0.180375	-0.0513243	0.0954428	0.0145395	0.120328	-0.396461	0.127627	-0.135687	0.283247	0.0528504	0.0697373	-0.000525527	-1.16739e-17	-3.39532e-17	-4.81283e-18	2.10429e-17
FV	0.175916	0.071851	-0.0653931	0.0669443	-0.101818	0.383499	0.101173	0.00715908	-0.199599	-0.231797	0.553996	-0.151525	-0.14737	-0.241474	0.0506763	-0.152144	0.235731	0.0360649	0.0300348	0.283041	0.0978228	-0.12129	-0.020485	-2.16802e-16	-6.47205e-18	-5.94148e-18	-7.42568e-18
FIB	0.159076	0.266339	-0.0314462	0.0127543	-0.109141	-0.223033	0.00111634	-0.0508026	-0.275749	0.119196	-0.0461032	-0.125937	0.176547	0.00298415	0.183932	-0.0956791	0.0204243	0.0218372	-0.638704	-0.178968	0.357667	-0.0564881	0.0233406	2.96866e-18	1.66099e-16	9.04394e-17	1.75818e-17
FII	0.217301	0.0870319	0.094129	0.300234	0.0444057	0.000604846	0.0054632	-0.0808848	-0.0262208	-0.165624	0.113974	-0.323332	0.0600135	0.194721	0.158603	-0.275643	0.142632	-0.382586	0.0392654	-0.223594	-0.24318	0.16679	0.00835423	1.09523e-16	1.00526e-17	-3.20367e-17	7.16927e-17
FX	0.24453	-0.099598	0.0309415	0.197577	-0.0591765	0.092456	-0.0640266	0.129337	0.0764658	-0.0139271	-0.0654358	-0.16503	0.313964	0.159276	-0.070913	-0.0305651	-0.0917829	0.0253016	0.366117	-0.442257	0.300178	-0.015178	0.00332847	1.07973e-17	-1.97227e-16	-1.17215e-16	4.21196e-17
AT	0.103571	-0.0768608	0.207313	0.130306	0.492722	0.131023	-0.0375686	0.148907	0.0719771	0.485498	-0.0320155	-0.000204203	-0.430753	-0.0956515	0.0356377	-0.191124	-0.138777	-0.220664	0.000269773	0.0357822	0.251784	-0.0297991	0.0170632	-1.42249e-17	2.72706e-17	8.83382e-17	1.07263e-17
HC2	0.22544	0.0549527	0.0377777	0.236513	-0.106671	-0.12095	-0.0914378	-0.0857819	-0.0921516	0.21932	-0.0505003	-0.00738612	0.296316	-0.301409	0.165289	-0.117351	-0.255663	0.104053	0.33695	0.299301	-0.227006	-0.0735732	-0.0170558	6.8863e-17	-1.68755e-16	-1.11096e-17	3.85617e-17
PLG	0.212864	0.0570329	-0.0417634	0.268033	0.0462358	-0.232283	-0.0441108	0.173001	0.0301116	0.171313	-0.283796	0.0731351	0.0608458	0.0398471	0.0166856	-0.0107013	0.589755	0.108469	0.0395795	0.270316	-0.0335876	0.122128	-0.0205589	-6.58164e-17	2.03432e-16	3.6997e-18	1.39033e-17
PAI	0.142827	-0.00431084	-0.258474	-0.0581185	-0.197385	-0.0319558	0.445479	-0.125935	0.334972	0.25833	-0.0976996	-0.213336	-0.0993611	-0.0360625	-0.372887	-0.362621	0.0326103	0.0121077	-0.144746	-0.00175519	-0.187985	-0.150196	-0.00977606	-2.9901e-17	7.87721e-17	2.02408e-17	1.61542e-16
tPA	0.194835	0.0859747	-0.236608	-0.155872	-0.313532	0.140164	0.166949	-0.105834	0.108819	0.132556	-0.0972442	0.0476488	-0.143823	-0.0303384	0.170625	0.360512	0.141705	-0.354541	0.218203	0.0589599	0.369527	0.301883	0.0275619	-6.69703e-17	-1.94138e-17	-3.2414e-17	-8.18306e-18
Upa	0.0604792	-0.0338693	0.0347493	0.260282	-0.265462	-0.00153023	0.025764	-0.407936	-0.282117	0.0719196	-0.0213503	0.376359	-0.260885	0.0440538	0.0345352	-0.263904	-0.210862	0.257783	0.0641719	-0.0765708	0.183258	0.119986	-0.00274073	-1.14562e-16	1.18384e-16	5.78842e-17	-1.11414e-16
